# Supplementary material for: YAP/TAZ deletion in vascular smooth muscle cells mirrors atherosclerosis-associated transcriptional programs
Source: J Mol Cell Cardiol Plus. 2025 Oct 5;14:100487. doi: 10.1016/j.jmccpl.2025.100487 (PMC12613061; doi:10.1016/j.jmccpl.2025.100487)
Supplement: Supplementary Table 1 [file mmc1.xlsx]

## Sheet: Table S1
Table S1. Gene glossary listing each gene referenced in the manuscript alongside its protein product and primary function.
Gene Name	Protein Name	Function
Acan	Aggrecan	Major cartilage proteoglycan providing load-bearing properties.
Acta2	Actin, α2 (smooth muscle)	Structural cytoskeletal protein driving smooth muscle contraction.
Aif1l	Allograft inflammatory factor 1‑like	Regulates actin cytoskeleton dynamics and cell motility.
Anxa8	Annexin A8	Phospholipid‑binding protein involved in membrane trafficking.
Atf3	Activating transcription factor 3	Stress‑inducible transcription factor.
BMP	Bone morphogenetic protein	TGF‑β family growth factor in bone/cartilage development.
Ccr1	C‑C chemokine receptor type 1	Chemokine receptor mediating leukocyte chemotaxis.
Cd300lf	CMRF‑35‑like molecule 1 (CD300LF)	Myeloid immune receptor modulating activation.
Cemip	Cell migration‑inducing protein (KIAA1199)	Hyaluronan‑binding protein in ECM remodeling.
Col11a1	Collagen α‑1(XI) chain	Structural ECM collagen in cartilage.
Col2a1	Collagen type II α‑1 chain	Main fibrillar collagen of cartilage ECM.
Col8a1	Collagen type VIII α‑1 chain	ECM collagen in vascular basement membranes.
Col9a2	Collagen type IX α‑2 chain	Cross‑linking collagen in cartilage ECM.
Cxcl1	Chemokine (C‑X‑C motif) ligand 1	Potent neutrophil chemoattractant.
Cxcl14	Chemokine (C‑X‑C motif) ligand 14	Constitutive chemoattractant for dendritic and NK cells.
Cxcl16	Chemokine (C‑X‑C motif) ligand 16	Scavenger receptor/chemoattractant for T cells.
Fgfr2	Fibroblast growth factor receptor 2	RTK controlling proliferation and differentiation.
Fos	Proto‑oncogene c‑Fos	Immediate‑early transcription factor in stress response.
Fxyd7	FXYD domain‑containing ion transport regulator 7	Modulates Na⁺/K⁺‑ATPase activity.
Gpn1	GPN‑loop GTPase 1	Nuclear export factor and RNAPII assembly.
Gpsm1	G protein signaling modulator 1	Regulates G‑protein signaling and cell polarity.
Hp	Haptoglobin	Binds free hemoglobin; antioxidant in plasma.
Kif1c	Kinesin family member 1C	Microtubule motor for intracellular cargo transport.
Lbp	Lipopolysaccharide‑binding protein	Binds LPS to initiate innate immune signaling.
Lcn2	Lipocalin 2	Iron‑binding protein in innate immunity.
Limch1	LIM and calponin homology domains‑containing protein 1	Organizes actin cytoskeleton.
Lmod1	Leiomodin‑1	Actin‑nucleating protein in smooth muscle.
Lum	Lumican	Regulates collagen fibrillogenesis in ECM.
Ly6a	Lymphocyte antigen 6A (Sca‑1)	Stem cell marker; modulates T‑cell activation.
Ly6c2	Lymphocyte antigen 6C2	Monocyte subset marker; involved in immune activation.
Mefv	Pyrin	Inflammasome regulator controlling IL‑1β processing.
Myh11	Myosin heavy chain 11	Motor protein driving smooth muscle contraction.
Nexn	Nexilin	F‑actin–binding protein at muscle Z‑discs.
NF-kB	Nuclear factor κB	Master transcription factor in immunity and stress.
Nos2	nitric oxide synthase	Generates NO during inflammatory responses.
Npas2	Neuronal PAS‑domain protein 2	Core circadian clock transcription factor.
Ntrk3	Neurotrophin receptor TrkC	RTK mediating neuronal survival and differentiation.
Plxna4	Plexin‑A4	Semaphorin receptor guiding axon/vascular patterning.
Prg4	Proteoglycan 4 (Lubricin)	Lubricates joints and maintains synovial homeostasis.
Ptpn21	Protein tyrosine phosphatase non‑receptor type 21	Modulates cytoskeleton and cell proliferation.
Rgs5	Regulator of G‑protein signaling 5	Pericyte marker; attenuates GPCR signaling.
Rock1	Rho‑associated protein kinase 1	Regulates actin cytoskeleton and contractility.
Saa3	Serum amyloid A3	Acute‑phase inflammatory protein.
Sirpb1b	Signal‑regulatory protein β‑1	Inhibitory receptor on myeloid cells.
SMAD	SMAD family proteins	Transduce TGF‑β signals to the nucleus.
Sox9	SRY‑box transcription factor 9	Master regulator of chondrogenesis.
Spp1	Secreted phosphoprotein 1 (Osteopontin)	ECM protein mediating adhesion and signaling.
Srf	Serum response factor	Controls expression of cytoskeletal genes.
Tagln	Transgelin (SM22)	Actin‑binding protein in smooth muscle differentiation.
Tcf21	Transcription factor 21	Drives mesenchymal cell differentiation.
Tead	TEA domain transcription factor	Mediates Hippo pathway–dependent transcription.
Tnfsf8	CD30 ligand (TNFSF8)	TNF family cytokine in T‑cell activation.
Tpm1	Tropomyosin α‑1 chain	Stabilizes actin filaments in muscle.
Trem2	Triggering receptor expressed on myeloid cells 2	Microglial receptor modulating immune responses.
Vcam1	Vascular cell adhesion molecule 1	Mediates leukocyte adhesion to endothelium.
Wwtr1	WW domain–containing transcription regulator 1 (TAZ)	Hippo pathway transcription coactivator.
Yap1	Yes‑associated protein 1 (YAP)	Hippo pathway transcription coactivator.

## Sheet: Table S2
Table S2. Reactome pathway analysis of overlapping genes between 2-week YT, 8-week YT, and early-stage murine atherosclerosis, showing the top 15 pathways.
Pathway identifier	Pathway name	#Entities found	#Entities total	Entities FDR	Submitted entities found
R-HSA-168256	Immune System	107	2664	6.91669e-14	Ctsb;Ctsc;Socs3;Ncf1;Ncf2;Cd300lf;Sla;Itgax;Hmox1;Ctsl;Adam17;Tnfrsf1b;Csf3r;Ctss;Itgam;Tnfrsf1a;Csf2rb;Cd180;C3ar1;Cd68;Ccr2;Maoa;Cd300a;Zbp1;Syk;Nckap1l;Siglec1;Adam8;Pirb;Atp8b4;Vav1;Lair1;Lgals3;Fgr;Hck;Oas2;Itgb2;Lat2;Oas3;Pik3r5;Irf5;Evl;Il7r;Lcp1;C1qb;Cd53;Inpp5d;C1qa;Lyz2;Tyrobp;Unc93b1;Clec7a;Cotl1;Cd300c2;Il10ra;Cfp;Ccl3;Pik3ap1;Lyn;Slc11a1;Tmem173;Galns;Timp1;Atp6v0d2;Sirpa;Fcgr2b;Bst1…
R-HSA-168249	Innate Immune System	56	1334	1.40576e-10	Ctsb;Ctsc;Ncf1;Ncf2;Itgax;Hmox1;Ctsl;Tnfrsf1b;Ctss;Itgam;Cd180;C3ar1;Cd68;Ccr2;Cd300a;Zbp1;Syk;Nckap1l;Adam8;Atp8b4;Vav1;Lair1;Lgals3;Fgr;Hck;Itgb2;Lat2;Irf5;C1qb;Cd53;C1qa;Lyz2;Tyrobp;Unc93b1;Clec7a;Cotl1;Cd300c2;Cfp;Lyn;Slc11a1;Tmem173;Galns;Atp6v0d2;Sirpa;Fcgr2b;Hk3;Bst1;Nrros;Cybb;Pros1;Trem2;Lcn2;C1qc;Gusb
R-HSA-1280215	Cytokine Signaling in Immune system	51	1095	5.40757e-11	Inpp5d;Socs3;Itgax;Sla;Hmox1;Il10ra;Adam17;Csf3r;Tnfrsf1b;Itgam;Tnfrsf1a;Csf2rb;Ccl3;Ccr2;Lyn;Maoa;Syk;Timp1;Vav1;Hck;Vcam1;Oas2;Itgb2;Il4ra;Oas3;Ifi44;Irf5;Lcp1;Il7r;Lcn2
R-HSA-449147	Signaling by Interleukins	42	646	3.10751e-13	Lyn;Inpp5d;Maoa;Socs3;Syk;Timp1;Itgax;Hmox1;Il10ra;Vav1;Csf3r;Tnfrsf1b;Hck;Itgam;Vcam1;Tnfrsf1a;Csf2rb;Itgb2;Il4ra;Ccl3;Lcp1;Il7r;Ccr2;Lcn2
R-HSA-1280218	Adaptive Immune System	32	928	0.000408942	Ctsb;Inpp5d;Ctsc;Socs3;Ncf1;Ncf2;Tyrobp;Cd300lf;Sla;Ctsl;Cd300c2;Ctss;Pik3ap1;Lyn;Cd300a;Syk;Siglec1;Pirb;Fcgr2b;Vav1;Lair1;Vcam1;Cybb;Itgb2;Pik3r5;Btla;Trem2;Evl
R-HSA-6798695	Neutrophil degranulation	31	478	8.85961e-10	Cd53;Ctsb;Ctsc;Lyz2;Tyrobp;Itgax;Cotl1;Cd300c2;Cfp;Tnfrsf1b;Ctss;Itgam;C3ar1;Cd68;Slc11a1;Galns;Tmem173;Cd300a;Nckap1l;Adam8;Atp8b4;Sirpa;Lgals3;Lair1;Fgr;Hk3;Bst1;Cybb;Itgb2;Lcn2;Gusb
R-HSA-109582	Hemostasis	23	805	0.0433947	Lyn;Inpp5d;Adra2a;Cd84;Syk;Atp2b1;Sdc3;Plek;Timp1;Itgax;Fermt3;Sirpa;Vav1;Fgr;Itgam;Lhfpl2;Selplg;Itgb2;Pros1;Lat2;Pik3r5;Cd48;Lgals3bp
R-HSA-6785807	Interleukin-4 and Interleukin-13 signaling	22	211	2.07644e-10	Tnfrsf1b;Maoa;Itgam;Vcam1;Socs3;Itgb2;Il4ra;Timp1;Itgax;Hmox1;Lcn2
R-HSA-1474244	Extracellular matrix organization	15	351	0.010074	Ctsb;Dtna;Sdc3;Timp1;Itgax;Col8a1;Ctsl;Adam8;Adam17;Ctss;Itgam;Vcam1;Itgb2;Spp1
R-HSA-198933	Immunoregulatory interactions between a Lymphoid and a non-Lymphoid cell	14	249	0.00108474	Cd300a;Vcam1;Tyrobp;Itgb2;Cd300lf;Siglec1;Trem2;Cd300c2;Pirb;Fcgr2b;Lair1
R-HSA-8878171	Transcriptional regulation by RUNX1	12	246	0.0122394	Spi1;Socs3;Ctsl;Runx1;Lgals3;Runx2
R-HSA-202733	Cell surface interactions at the vascular wall	12	257	0.0147912	Lyn;Inpp5d;Cd84;Itgam;Selplg;Itgb2;Sdc3;Lat2;Pros1;Itgax;Cd48;Sirpa
R-HSA-6783783	Interleukin-10 signaling	11	86	7.2272e-06	Tnfrsf1b;Tnfrsf1a;Ccl3;Timp1;Il10ra;Ccr2
R-HSA-168898	Toll-like Receptor Cascades	10	210	0.031555	Ctsb;Ctss;Itgam;Nrros;Itgb2;Cd180;Unc93b1;Irf5;Ctsl
R-HSA-1474228	Degradation of the extracellular matrix	9	148	0.0132962	Ctsb;Ctss;Timp1;Spp1;Ctsl;Col8a1;Adam8;Adam17

## Sheet: Table S3
Table S3. Reactome pathway analysis of overlapping genes between 2-week YT, 8-week YT, and late-stage murine atherosclerosis, showing the top 15 pathways.
Pathway identifier	Pathway name	#Entities found	#Entities total	Entities FDR	Submitted entities found
R-HSA-168256	Immune System	221	2664	5.00711e-14	Socs3;Ncf1;Arhgap45;Ncf2;Sla;Hmox1;Clu;Csf3r;Pdia3;Tnfrsf11b;Ticam2;Fth1;Cd180;Myc;Dhx58;C3ar1;Cd68;Rab31;Zbp1;Hgf;H2-DMa;Nckap1l;Siglec1;Hp;Prcp;Ank2;Tnfsf8;Atp8b4;Pirb;Scn2b;Actb;Lair1;Lgals3;Actr3;Bin2;Prkcb;Prkcd;Icam1;Rasgrp1;Arhgap9;Cfb;Inpp5d;Lyz2;Tyrobp;Clec7a;C5ar1;Il3ra;Cotl1;Cfp;Ly86;Tgfb1;Hif1a;Ifngr2;Ifngr1;Hpse;Pik3ap1;Igf2r;Ptprc;Slc11a1;Lyn;Tmem173;Nfkbie;Tubb3;Havcr2;Pstpip1;Myd8…
R-HSA-168249	Innate Immune System	110	1334	2.83363e-09	Ncf1;Arhgap45;Ncf2;Hmox1;Clu;Ticam2;Fth1;Cd180;Dhx58;C3ar1;Cd68;Rab31;Zbp1;Nckap1l;Hp;Prcp;Atp8b4;Actb;Lair1;Lgals3;Actr3;Bin2;Prkcd;Rasgrp1;Arhgap9;Cfb;Lyz2;Tyrobp;C5ar1;Clec7a;Cotl1;Cfp;Ly86;Hpse;Igf2r;Lyn;Ptprc;Slc11a1;Tmem173;Myd88;Pstpip1;Sirpa;Bst1;Hk3;Ppp2r1b;Cybb;Arpc5;Arsb;Lcn2;Ctsb;Ctsc;Clec5a;Itgax;Ctsl;Atp6v0e2;Tnfrsf1b;Ctss;Itgam;Manba;Adam10;Rac2;Iqgap1;Itgal;Ccr2;Fcgr1;Cd300a;Clec4…
R-HSA-1280215	Cytokine Signaling in Immune system	104	1095	3.02758e-12	Socs3;Sla;Itgax;Hmox1;Osmr;Adam17;Birc5;Tnfrsf1b;Csf3r;Itgam;Tnfrsf1a;Tnfrsf11b;Csf2rb;Myc;Jak3;Ccr2;Il13ra1;Fcgr1;Maoa;Rap1b;Syk;Hgf;Mmp3;Tnfsf8;Vamp2;Vav1;Hck;Oas2;Prkcd;Itgb2;Oas3;Blnk;Icam1;Irf8;Irf5;Il7r;Lcp1;Ptgs2;Inpp5d;Il21r;Ptpn7;Il10rb;Ptpn6;Hsp90b1;Il3ra;Il10ra;Ptpn2;Hif1a;Tgfb1;Ccl12;Ifngr2;Ifngr1;Ccl3;Lyn;Casp8;Tubb3;Timp1;Havcr2;Myd88;Crlf1;Vcam1;Il2rg;Ppp2r1b;Tec;Hspa5;Il4ra;Ifi44;…
R-HSA-449147	Signaling by Interleukins	83	646	5.00711e-14	Socs3;Itgax;Hmox1;Osmr;Birc5;Tnfrsf1b;Csf3r;Itgam;Tnfrsf1a;Csf2rb;Myc;Jak3;Ccr2;Il13ra1;Maoa;Rap1b;Syk;Hgf;Mmp3;Vamp2;Vav1;Hck;Itgb2;Icam1;Blnk;Il7r;Lcp1;Ptgs2;Inpp5d;Il21r;Ptpn7;Il10rb;Ptpn6;Il3ra;Hsp90b1;Il10ra;Ptpn2;Hif1a;Tgfb1;Ccl12;Ccl3;Lyn;Casp8;Timp1;Havcr2;Crlf1;Myd88;Il2rg;Vcam1;Ppp2r1b;Tec;Il4ra;Lcn2
R-HSA-6798695	Neutrophil degranulation	63	478	1.4635e-12	Ctsb;Ctsc;Arhgap45;Clec5a;Itgax;Tnfrsf1b;Ctss;Itgam;Manba;Ticam2;Fth1;Adam10;C3ar1;Iqgap1;Cd68;Itgal;Rab31;Cd300a;Clec4d;Rap1b;Arg1;Nckap1l;Hp;Man2b1;Prcp;Adam8;Atp8b4;Lair1;Lgals3;Fgr;Npc2;Bin2;Prkcd;Itgb2;Arhgap9;Cd53;Lyz2;Tyrobp;C5ar1;Ptpn6;Cotl1;Cd300c2;Cfp;Dock2;Nfam1;Hpse;Igf2r;Ptprc;Slc11a1;Tmem173;Galns;Pygb;Gsn;Sirpa;Hk3;Bst1;Cybb;Plekho2;Arpc5;Cd55;Arsb;Lcn2;Gusb
R-HSA-1280218	Adaptive Immune System	63	928	0.010468	Ctsb;Cd300ld;Ctsc;Socs3;Ncf1;Ncf2;Cd300lf;Sla;Ctsl;Ctss;Pdia3;Kif11;Itgal;Fcgr1;Cd300a;Rap1b;Syk;H2-DMa;Siglec1;Itgb7;Ank2;Pirb;Vav1;Scn2b;Lair1;Tlr1;Prkcb;Itgb2;Pik3r5;Icam1;Blnk;H2-Ob;Rasgrp1;Evl;Kif23;Lcp2;Inpp5d;Tyrobp;Was;Ptpn6;Cd300c2;Pik3ap1;Lyn;Ptprc;Nfkbie;Tubb3;Trim36;Myd88;Fcgr2b;Vcam1;Ppp2r1b;Hspa5;Cd8a;Cybb;H2-DMb1;Btla;Ptpn22;Trem2;Pilra;Cenpe
R-HSA-109582	Hemostasis	60	805	0.00147757	Adra2a;Srgn;Kifc1;Itgax;Clu;Spn;Itgam;Selplg;Rac2;Kif11;Itgal;Cd84;Rap1b;Syk;Atp2b1;Hgf;Kif21a;Prcp;Vav1;Fermt3;Scn2b;Actb;Fgr;Prkcb;Lhfpl2;Prkcd;Itgb2;Pdpn;Fam49b;Lat2;Pik3r5;Rasgrp1;Kif23;Thbs1;Lcp2;Inpp5d;Clec3b;Gna15;Sdc3;Ptpn6;Itga6;Sele;Dock2;Apbb1ip;Gucy1b1;Tgfb1;Cd48;Lgals3bp;Mertk;Lyn;Tubb3;Plek;Timp1;Sirpa;Gucy1a1;Ppp2r1b;Hspa5;Pros1;Cenpe
R-HSA-6785807	Interleukin-4 and Interleukin-13 signaling	43	211	5.00711e-14	Il13ra1;Maoa;Socs3;Hgf;Mmp3;Timp1;Itgax;Hsp90b1;Hmox1;Birc5;Tnfrsf1b;Il2rg;Itgam;Vcam1;Hif1a;Tgfb1;Ccl12;Myc;Itgb2;Il4ra;Icam1;Jak3;Lcn2;Ptgs2
R-HSA-1474244	Extracellular matrix organization	35	351	0.000482177	Ctsb;Dtna;Col12a1;Sdc3;Tnc;Itgax;Ctsl;Itga6;Adam17;Col19a1;Comp;Ctss;Itgam;Tgfb1;Adam10;Spp1;Itgal;Col5a2;Lum;Mmp3;Adam9;Timp1;Col8a1;Adam8;Itgb7;Sntb1;Actb;Vcam1;Lox;Itgb2;Icam1;Thbs1
R-HSA-76002	Platelet activation, signaling and aggregation	30	294	0.00104328	Adra2a;Srgn;Clec3b;Gna15;Ptpn6;Clu;Apbb1ip;Tgfb1;Rac2;Lgals3bp;Lyn;Rap1b;Syk;Hgf;Plek;Timp1;Fermt3;Vav1;Prkcb;Lhfpl2;Hspa5;Prkcd;Pdpn;Pros1;Fam49b;Pik3r5;Rasgrp1;Thbs1;Lcp2
R-HSA-877300	Interferon gamma signaling	20	177	0.00607411	Fcgr1;Socs3;Ptpn6;Ptpn2;Vcam1;Ifngr2;Oas2;Prkcd;Ifngr1;Oas3;Icam1;Irf8;Irf5
R-HSA-6783783	Interleukin-10 signaling	17	86	4.26803e-05	Tnfrsf1b;Tnfrsf1a;Ccl12;Icam1;Ccl3;Il10rb;Timp1;Il10ra;Ccr2;Ptgs2
R-HSA-1474228	Degradation of the extracellular matrix	16	148	0.0337538	Ctsb;Col5a2;Col12a1;Mmp3;Adam9;Timp1;Col8a1;Ctsl;Adam8;Adam17;Col19a1;Ctss;Adam10;Spp1
R-HSA-76005	Response to elevated platelet cytosolic Ca2+	16	149	0.0346863	Srgn;Clec3b;Hgf;Plek;Timp1;Clu;Fermt3;Tgfb1;Prkcb;Lhfpl2;Hspa5;Pros1;Fam49b;Lgals3bp;Thbs1
R-HSA-216083	Integrin cell surface interactions	15	86	0.000601147	Col5a2;Lum;Tnc;Itgax;Col8a1;Itgb7;Itga6;Comp;Itgam;Vcam1;Itgb2;Icam1;Spp1;Thbs1;Itgal

## Sheet: Table S4
Table S4. Reactome pathway analysis of overlapping genes between 8-week YT, and modulated SMC, showing the top 15 pathways.
Pathway identifier	Pathway name	#Entities found	#Entities total	Entities FDR	Submitted entities found
R-HSA-1280215	Cytokine Signaling in Immune system	81	1095	0.00581962	H2-Eb1;Ptprz1;Ybx1;Osmr;H2-Aa;Hsp90aa1;Tnfrsf1a;Tnfrsf11b;H2-Ab1;Il13ra1;Col1a2;Psmb6;Mmp2;Mmp3;Tcp1;Icam1;Flna;Pik3r1;B2m;Ifit3;Ptgs2;Il33;Fn1;Hspa1b;Hspa1a;Hsp90b1;S100b;Camk2g;Dusp3;Ptpn1;Hif1a;Tgfb1;Ubc;Cxcl1;Psmb8;Tubb3;Casp4;Timp1;Ncam1;Crlf2;Crlf1;Nfkbia;Ifitm3;Cnn2;Vcam1;Eif4a2;Sdc1;Tnfrsf12a;Hspa2;P4hb;Vim;Isg15;Smad7;Lcn2
R-HSA-1474244	Extracellular matrix organization	76	351	1.7697e-13	Col16a1;Col18a1;Col12a1;Col14a1;Tnc;Ctsk;Ctsl;Comp;Optc;Ltbp3;Ltbp2;Htra1;Fbln2;Ltbp1;Col1a2;Col3a1;Efemp1;Acta2;Mmp14;Col1a1;Dst;Col5a2;Mmp2;Mmp3;Col5a1;Adamts2;Bgn;Col9a3;Dcn;Actb;Lox;Actn1;Pcolce;Icam1;Thbs1;Dtna;Sdc4;Sdc3;Itga7;Fn1;Itga8;P3h3;Itga9;Aspn;Tgfb1;Tgfb2;Spp1;Dmd;Fmod;Jam2;Actg2;Col2a1;Mfap4;Scube3;Col27a1;Lum;Timp1;Emilin1;Ncam1;Col6a3;Col8a1;Timp2;Acan;Vcam1;Bmp1;Sparc;P4ha1;Sdc1…
R-HSA-449147	Signaling by Interleukins	51	646	0.0204316	Il33;Ptprz1;Fn1;Hsp90b1;S100b;Osmr;Hsp90aa1;Dusp3;Hif1a;Tgfb1;Tnfrsf1a;Ubc;Cxcl1;Il13ra1;Col1a2;Psmb6;Casp4;Mmp2;Mmp3;Timp1;Crlf2;Crlf1;Nfkbia;Cnn2;Vcam1;Tcp1;Icam1;Sdc1;Vim;P4hb;Pik3r1;Lcn2;Ptgs2
R-HSA-397014	Muscle contraction	38	232	3.12021e-08	Tnnt2;Npr1;Dmpk;Atp1a2;Aldh2;Fxyd1;Atp2a2;Anxa6;Myh11;Calm3;Fxyd6;Calm2;Camk2g;Scn1b;Tmod3;Lmod1;Tcap;Dmd;Actg2;Acta2;Tpm4;Atp1b2;Atp2b1;Tpm3;Cald1;Palld;Tpm2;Tpm1;Fkbp9;Mylk;Myl6;Vim;Tln1;Myl9;Vcl;Itpr1
R-HSA-76002	Platelet activation, signaling and aggregation	38	294	6.6458e-06	Ecm1;Serping1;Wdr1;Cd109;Fn1;Calm3;Qsox1;Clu;Calm2;Ptpn1;Tgfb1;Tgfb2;Rarres2;Pcdh7;Endod1;Lgals3bp;Tmsb4x;Col1a2;Col1a1;Lamp2;Palld;Timp1;Tagln2;Timp3;Dcn;Sparc;Actn1;Pros1;Flna;Actn4;Rasgrp2;Thbs1;Pik3r1;Pfn1;Tln1;Gas6;Vcl;Itpr1
R-HSA-1474228	Degradation of the extracellular matrix	33	148	4.554e-10	Col16a1;Col18a1;Col12a1;Col14a1;Fn1;Ctsk;Ctsl;Optc;Spp1;Htra1;Scube3;Col2a1;Col1a2;Col3a1;Col27a1;Mmp14;Col1a1;Col5a2;Mmp2;Mmp3;Col5a1;Timp1;Col9a3;Col8a1;Col6a3;Timp2;Dcn;Acan;Bmp1;Capns1;Fbn1
R-HSA-114608	Platelet degranulation	31	142	2.28484e-09	Ecm1;Serping1;Wdr1;Cd109;Fn1;Calm3;Qsox1;Clu;Calm2;Tgfb1;Tgfb2;Rarres2;Pcdh7;Endod1;Lgals3bp;Tmsb4x;Lamp2;Palld;Timp1;Tagln2;Timp3;Sparc;Actn1;Pros1;Flna;Actn4;Thbs1;Pfn1;Tln1;Gas6;Vcl
R-HSA-76005	Response to elevated platelet cytosolic Ca2+	31	149	6.57643e-09	Ecm1;Serping1;Wdr1;Cd109;Fn1;Calm3;Qsox1;Clu;Calm2;Tgfb1;Tgfb2;Rarres2;Pcdh7;Endod1;Lgals3bp;Tmsb4x;Lamp2;Palld;Timp1;Tagln2;Timp3;Sparc;Actn1;Pros1;Flna;Actn4;Thbs1;Pfn1;Tln1;Gas6;Vcl
R-HSA-6785807	Interleukin-4 and Interleukin-13 signaling	30	211	2.0043e-05	Il13ra1;Col1a2;Mmp2;Mmp3;Timp1;Fn1;Hsp90b1;Hsp90aa1;Vcam1;Hif1a;Tgfb1;Icam1;Vim;Pik3r1;Lcn2;Ptgs2
R-HSA-1474290	Collagen formation	27	104	1.24806e-09	Col16a1;Col18a1;Col12a1;Col14a1;Ctsl;P3h3;Col2a1;Col1a2;Col3a1;Col27a1;Col1a1;Col5a2;Dst;Mmp2;Adamts2;Mmp3;Col5a1;Col9a3;Col8a1;Col6a3;Bmp1;P4ha1;Lox;Pcolce;P4hb;Plod2
R-HSA-381426	Regulation of Insulin-like Growth Factor (IGF) transport and uptake by Insulin-like Growth Factor Binding Proteins (IGFBPs)	26	127	2.05034e-07	Tnc;Fn1;Hsp90b1;Mxra8;Qsox1;Cp;Fam20c;C3;Igfbp4;Spp1;Pdia6;Ltbp1;Shisa5;Mmp2;Timp1;Lgals1;Cst3;C4b;Rcn1;Sparc;Penk;P4hb;Gas6;Fstl3;Fbn1;Ckap4
R-HSA-3371556	Cellular response to heat stress	26	135	5.47356e-07	Hsph1;Dnajb1;Hspa1b;Hspa1a;Fkbp4;Cryab;Camk2g;Hsp90aa1;Ptges3;Hspa4;Hspb8;Hspb2;Hspa2
R-HSA-3000178	ECM proteoglycans	25	79	2.06043e-10	Col2a1;Col1a2;Col3a1;Col1a1;Col5a2;Lum;Col5a1;Bgn;Itga7;Tnc;Fn1;Ncam1;Col9a3;Itga8;Col6a3;Dcn;Itga9;Aspn;Comp;Acan;Tgfb1;Sparc;Tgfb2;Fmod
R-HSA-216083	Integrin cell surface interactions	25	86	8.34612e-10	Col16a1;Col18a1;Itga7;Tnc;Fn1;Itga8;Itga9;Comp;Spp1;Jam2;Col2a1;Col1a2;Col3a1;Col27a1;Col1a1;Col5a2;Lum;Col5a1;Col9a3;Col8a1;Col6a3;Vcam1;Icam1;Thbs1;Fbn1
R-HSA-8957275	Post-translational protein phosphorylation	25	109	5.08119e-08	Tnc;Fn1;Hsp90b1;Mxra8;Qsox1;Cp;Fam20c;C3;Igfbp4;Spp1;Pdia6;Ltbp1;Shisa5;Timp1;Lgals1;Cst3;C4b;Rcn1;Sparc;Penk;P4hb;Gas6;Fstl3;Fbn1;Ckap4

## Sheet: Table S5
Table S5. Reactome pathway analysis of overlapping upregulted genes between 8-week YT, and human atherosclerosis (Human_AS_1), showing the top 15 pathways.
Pathway identifier	Pathway name	#Entities found	#Entities total	Entities FDR	Submitted entities found
R-HSA-168256	Immune System	310	2664	2.67564e-14	IL1RN;GMFG;UBE2L6;IFI30;IL27RA;ICAM1;C4B;CDC20;LGALS3;RPS6KA1;TRBC1;C3AR1;LGALS9;GBP5;NUP210;PRKCB;SLC11A1;AP1B1;RNASE6;SIGIRR;BIN2;BTK;TRIM14;KIF20A;CFB;CFH;RPN2;STXBP2;CFI;IQGAP2;PIK3R5;C2;PLAC8;C3;TRPM2;RNF213;INPP5D;SLAMF7;NCKAP1L;CD14;CTSA;CCR1;LYN;FUCA1;LIF;MYO5A;PILRA;COL1A1;VNN1;CD28;SDC1;TNFSF8;LGMN;ARHGAP9;SH3KBP1;ARPC1B;CTSZ;CLTA;CD3D;CTSS;KIF15;PPP3CA;CTSL;MRC1;RAC2;TIMP2;CD36;TIMP1;C…
R-HSA-162582	Signal Transduction	204	3049	0.00268799	CD86;NCF1;PLXND1;PRAG1;NCF2;GPR68;GPR65;NCF4;BUB1B;IKZF1;PRDM1;F11R;CXCL16;CDC20;CDH5;HHAT;RPS6KA1;ARHGDIB;CCRL2;C3AR1;KNTC1;PRKCH;TPM3;PRKCB;STARD8;ADAM10;CYBB;KNL1;RUNX3;RUNX1;ARHGAP45;TIAM1;MAPKAPK3;MFNG;BTK;ABCG1;SHC2;RPN2;NOTCH4;C5AR1;PDGFB;ARHGAP18;ITPR2;CSF2RB;GPR84;ARHGAP15;RASAL3;PLD1;IQGAP2;CSF2RA;IQGAP3;PIK3R5;RASGRP3;ARHGAP22;C3;SOCS3;BCL2L11;IRAK1;HRH2;PSAP;NCKAP1L;APOE;SRGAP2;RALGDS…
R-HSA-168249	Innate Immune System	153	1334	2.67564e-14	NRROS;NCF1;NCF2;GMFG;NCF4;HP;UBE2L6;C4B;IGHG3;PYCARD;LGALS3;PLAU;RPS6KA1;CLEC5A;COTL1;C3AR1;SIRPA;CD93;CD300A;SLC11A1;CD180;RNASE6;ADAM10;CYBB;ARHGAP45;SIGIRR;DOK2;DOK3;TYROBP;MAPKAPK3;BIN2;BTK;ADAM8;CFB;CFH;RPN2;CFI;C5AR1;ITPR2;LY96;GPR84;IQGAP2;PLD1;PLD3;C2;PLAC8;C3;TRPM2;IRAK1;CLEC7A;ALDH3B1;PSAP;NLRP3;NCKAP1L;CD14;TXNDC5;LYN;CTSA;CCR1;FUCA1;LY86;MYO5A;IGF2R;NFKBIA;SELP;VNN1;PTPRC;MAN2B1;HPSE;…
R-HSA-1280215	Cytokine Signaling in Immune system	147	1095	2.67564e-14	CD86;CIITA;IL1RN;ITGAM;CSF1;ITGB2;F13A1;PIK3CD;SLA;UBE2L6;IFI30;CXCL2;IL27RA;LMNB1;ICAM1;TNFSF13B;RPS6KA1;CASP1;BLNK;ITGAX;CD36;LGALS9;TIMP1;CCR5;JAK3;CCR2;HAVCR2;IFNAR2;GBP5;SYK;NUP210;IFNGR2;IL16;GAB3;OSMR;TNFRSF1B;VAV1;IL17RA;SIGIRR;HCK;MAPKAPK3;LCK;IRF7;FSCN1;BIRC5;IRF8;TRIM14;IRF5;LCP1;CSF1R;RPN2;PTAFR;STXBP2;NLRC5;CSF2RB;NOD1;IL2RG;CSF2RA;SOCS3;BCL2L11;IRAK1;INPP5D;ALOX5;CCL5;CCL4;CCL3;PTK2…
R-HSA-449147	Signaling by Interleukins	112	646	2.67564e-14	CD86;IL1RN;ITGAM;CSF1;ITGB2;F13A1;PIK3CD;CXCL2;IL27RA;LMNB1;ICAM1;RPS6KA1;CASP1;BLNK;ITGAX;CD36;LGALS9;TIMP1;CCR5;JAK3;CCR2;HAVCR2;SYK;IL16;OSMR;TNFRSF1B;VAV1;IL17RA;SIGIRR;HCK;MAPKAPK3;LCK;FSCN1;BIRC5;LCP1;CSF1R;RPN2;PTAFR;STXBP2;NLRC5;CSF2RB;NOD1;IL2RG;CSF2RA;SOCS3;IRAK1;INPP5D;ALOX5;CCL5;CCL4;CCL3;PTK2B;LYN;CCR1;PTPN18;VCAM1;STAT1;IL10RB;STAT2;IL10RA;LIF;BATF;VEGFA;NFKBIA;CD4;IL7;SDC1;PTPN6;PT…
R-HSA-1280218	Adaptive Immune System	97	928	1.7394e-08	CD86;PRR5;NCF1;SH3KBP1;NCF2;TRAC;NCF4;ITGB2;CLTA;PIK3CD;SLA;TREM2;UBE2L6;PTPN22;ITGAL;IFI30;CD3D;TREM1;CTSS;PIK3CG;KIF15;ICAM1;CDC20;PPP3CA;CTSL;MRC1;TRBC1;BLNK;CD36;CTSD;CTSC;CD33;CTSB;SYK;CD300A;PRKCB;AP1B1;CYBB;VAV1;TAPBP;TLR1;TYROBP;JAML;LCK;BTK;EVL;LCP2;KIF20A;HCST;TLR2;RPN2;WAS;ITPR2;LY96;PSMB10;RASGRP3;PIK3R5;C3;SOCS3;RNF213;IGKC;INPP5D;SLAMF7;TNFRSF14;CD14;CD300LF;RNF130;LAIR1;LYN;CTSA;CD…
R-HSA-6798695	Neutrophil degranulation	75	478	2.67564e-14	ARHGAP9;ITGAM;GMFG;ITGB2;CTSZ;HP;ITGAL;CTSS;PYCARD;HK3;LGALS3;PLAU;CLEC5A;TIMP2;ITGAX;COTL1;C3AR1;SIRPA;CD36;CTSD;CTSC;CD33;CTSB;CD53;CD93;CD300A;SLC11A1;NFAM1;RHOG;ADAM10;CYBB;KCNAB2;TNFRSF1B;ARHGAP45;FGR;DOK2;DOK3;TYROBP;BIN2;NPC2;ADAM8;DOCK2;TLR2;PDXK;GRN;RPN2;PTAFR;C5AR1;PRCP;GPR84;PLD1;IQGAP2;PLAC8;C3;TRPM2;ALOX5;ALDH3B1;PSAP;NCKAP1L;CD14;LAIR1;TXNDC5;CTSA;FUCA1;IGF2R;GALNS;SELP;TSPAN14;VNN1…
R-HSA-109582	Hemostasis	67	805	0.00575523	ECM1;CD84;ITGAM;SERPINE2;ITGB2;PLEK;F13A1;ARRB2;ITGAL;F11R;TREM1;PIK3CG;JCHAIN;KIF15;PLAU;RAC2;ITGAX;SIRPA;TIMP1;CD36;ABCC4;PRKCH;SYK;VWF;PRKCB;RHOG;VAV1;FGR;APBB1IP;LAT2;DOK2;SLC7A7;MMRN1;JAML;LCK;CD48;LCP2;KIF20A;DOCK2;GRN;SELPLG;CFH;STXBP2;PDGFB;ITPR2;PRCP;PIK3R5;GNA15;IGKC;INPP5D;PSAP;SH2B3;LYN;CCR1;CD74;LHFPL2;VEGFA;COL1A1;P2RX7;SELP;P2RX4;SDC1;PTPN6;FERMT3
R-HSA-194315	Signaling by Rho GTPases	61	708	0.00486937	ARHGAP9;NCF1;PLXND1;PRAG1;NCF2;ARPC1B;NCF4;KIF14;BUB1B;ARHGAP4;LMNB1;CDC20;TAGAP;NUF2;ARHGDIB;RAC2;KNTC1;TPM3;PRKCB;STARD8;RHOG;ARAP2;RHOH;CYBB;KNL1;GMIP;VAV1;CIT;ARHGAP45;TIAM1;LCK;BTK;BIRC5;EVL;DOCK2;WAS;ARHGAP18;PLD1;IQGAP2;ARHGAP15;CENPA;IQGAP3;AURKB;FGD2;FGD3;ARHGAP22;PTK2B;NCKAP1L;SRGAP2;BUB1;RCC2;ARHGAP27;ARHGAP25;DEF6;CENPF;FMNL1;ARHGAP31;ARHGAP30
R-HSA-9716542	Signaling by Rho GTPases, Miro GTPases and RHOBTB3	61	724	0.00817209	ARHGAP9;NCF1;PLXND1;PRAG1;NCF2;ARPC1B;NCF4;KIF14;BUB1B;ARHGAP4;LMNB1;CDC20;TAGAP;NUF2;ARHGDIB;RAC2;KNTC1;TPM3;PRKCB;STARD8;RHOG;ARAP2;RHOH;CYBB;KNL1;GMIP;VAV1;CIT;ARHGAP45;TIAM1;LCK;BTK;BIRC5;EVL;DOCK2;WAS;ARHGAP18;PLD1;IQGAP2;ARHGAP15;CENPA;IQGAP3;AURKB;FGD2;FGD3;ARHGAP22;PTK2B;NCKAP1L;SRGAP2;BUB1;RCC2;ARHGAP27;ARHGAP25;DEF6;CENPF;FMNL1;ARHGAP31;ARHGAP30
R-HSA-9006934	Signaling by Receptor Tyrosine Kinases	51	634	0.0338274	PRR5;NRP1;SHC2;NRP2;NCF1;SH3KBP1;NCF2;FLT4;NCF4;PDGFB;CLTA;ITPR2;PRDM1;IL2RG;CDH5;LYL1;MKNK1;RPS6KA1;SPP1;PTK2B;NCKAP1L;APOE;CTSD;RALGDS;JAK3;SH2B3;LYN;PTPN18;STAT1;PRKCB;ADAM10;CYBB;VAV1;VEGFA;COL1A1;TIAM1;COL3A1;CXCL12;MAPKAPK3;FES;LCK;COL6A3;PTPN6;MET;PTPN2
R-HSA-9012999	RHO GTPase cycle	46	460	0.00164983	ARHGAP9;NCF1;PLXND1;PRAG1;NCF2;NCF4;KIF14;WAS;ARHGAP18;PLD1;IQGAP2;ARHGAP15;IQGAP3;ARHGAP4;LMNB1;FGD2;FGD3;ARHGAP22;TAGAP;ARHGDIB;RAC2;PTK2B;NCKAP1L;SRGAP2;TPM3;STARD8;RHOG;ARAP2;RHOH;CYBB;ARHGAP27;GMIP;ARHGAP25;VAV1;DEF6;CIT;ARHGAP45;TIAM1;FMNL1;ARHGAP31;ARHGAP30;LCK;DOCK2
R-HSA-6785807	Interleukin-4 and Interleukin-13 signaling	38	211	1.7394e-08	CCR1;VCAM1;ITGAM;STAT1;ITGB2;LIF;F13A1;TNFRSF1B;IL2RG;BATF;VEGFA;ICAM1;SOCS3;ALOX5;FSCN1;ITGAX;BIRC5;TIMP1;CD36;JAK3
R-HSA-913531	Interferon Signaling	38	404	0.0149629	IFNAR2;GBP5;CIITA;VCAM1;NUP210;STAT1;IFNGR2;STAT2;PTAFR;UBE2L6;IFI30;PSMB8;ICAM1;ISG20;SOCS3;IRF7;CDK1;IRF8;TRIM14;PTPN6;IRF5;PTPN2;SNCA
R-HSA-168898	Toll-like Receptor Cascades	34	210	2.00306e-06	ITGAM;NRROS;UNC93B1;ITGB2;NLRC5;LY96;NOD1;CTSS;IRAK1;CTSL;RPS6KA1;PSAP;CD36;CD14;CTSB;RIPK3;CD180;LY86;NFKBIA;SIGIRR;TLR1;MAPKAPK3;BTK;IRF7;TLR8;IRF5;TLR7;TLR5;MYD88;LGMN;TLR2

## Sheet: Table S6
Table S6. Reactome pathway analysis of overlapping downregulated genes between 8-week YT and human atherosclerosis (Human_AS_1), showing all significant pathways.
Pathway identifier	Pathway name	#Entities found	#Entities total	Entities FDR	Submitted entities found
R-HSA-9716542	Signaling by Rho GTPases, Miro GTPases and RHOBTB3	36	724	0.0106574	ROCK1;ROCK2;AMIGO2;KLC1;KALRN;ACTB;MYLK;PPP1CB;RHOT1;KLC2;ABL1;MYH11;CKB;CAP2;PPP1R14A;KDM4B;PPP1R12A;DST;ACTN1;MCAM;PCDH7;RRAS2;MYO9A;MPP7;NSFL1C;CLIP1;ARHGEF9;PIK3CA;PLXNB1;FILIP1;PPP1R12B;CALM2;FERMT2;RAB9B
R-HSA-194315	Signaling by Rho GTPases	34	708	0.019995	ROCK1;ROCK2;AMIGO2;KLC1;KALRN;ACTB;MYLK;PPP1CB;KLC2;ABL1;MYH11;CKB;CAP2;PPP1R14A;KDM4B;PPP1R12A;DST;ACTN1;MCAM;PCDH7;RRAS2;MYO9A;MPP7;NSFL1C;CLIP1;ARHGEF9;PIK3CA;PLXNB1;FILIP1;PPP1R12B;CALM2;FERMT2
R-HSA-397014	Muscle contraction	25	232	1.40551e-06	TMOD1;RYR2;DMPK;NPR1;TRPC1;TPM2;TPM1;LMOD1;ITPR1;ATP2A2;ATP1A2;ACTG2;MYLK;ACTA2;CACNB1;ALDH2;CALD1;FXYD1;DMD;MYH11;CALM2;CAMK2G;VCL
R-HSA-5576891	Cardiac conduction	13	147	0.0134913	CACNB1;RYR2;DMPK;NPR1;TRPC1;FXYD1;ITPR1;ATP2A2;ATP1A2;CALM2;CAMK2G
R-HSA-445355	Smooth Muscle Contraction	11	61	0.0001916	ACTA2;ALDH2;CALD1;TPM2;TPM1;LMOD1;MYH11;CALM2;ACTG2;VCL;MYLK
R-HSA-5578775	Ion homeostasis	11	64	0.000228463	RYR2;DMPK;TRPC1;FXYD1;ITPR1;ATP2A2;ATP1A2;CALM2;CAMK2G
R-HSA-446353	Cell-extracellular matrix interactions	8	19	2.0788e-05	FBLIM1;ACTN1;ILK;PARVA;RSU1;FLNC;FERMT2;ACTB
R-HSA-5627117	RHO GTPases Activate ROCKs	6	24	0.00840897	PPP1CB;PPP1R12A;ROCK1;ROCK2;MYH11;PPP1R12B
R-HSA-5627123	RHO GTPases activate PAKs	6	27	0.0114489	PPP1CB;PPP1R12A;MYH11;PPP1R12B;CALM2;MYLK
R-HSA-400685	Sema4D in semaphorin signaling	6	31	0.0187538	ROCK1;RRAS;ROCK2;ERBB2;MYH11;PLXNB1
R-HSA-9927432	Developmental Lineage of Mammary Gland Myoepithelial Cells	6	35	0.0294019	ACTA2;CNN1;ERBB2;MYH11
R-HSA-416572	Sema4D induced cell migration and growth-cone collapse	5	25	0.0444551	ROCK1;ROCK2;ERBB2;MYH11;PLXNB1
